# Supplementary material for: Comparison of Pyrazinamide with Isoniazid for Their Effects on the Heme Biosynthetic Pathway in Mouse Liver
Source: Metabolites. 2025 May 28;15(6):355. doi: 10.3390/metabo15060355 (PMC12195290; doi:10.3390/metabo15060355)
Supplement: Supplementary file 1 [file metabolites-15-00355-s001.zip]

Archive with 1 entries (1 files):
- metabolites-3645643-supplementary.pdf
